# Supplementary material for: Exome sequencing in individuals with cardiovascular laterality defects identifies potential candidate genes
Source: Eur J Hum Genet. 2022 Apr 26;30(8):946–54. doi: 10.1038/s41431-022-01100-2 (PMC9349204; doi:10.1038/s41431-022-01100-2)
Supplement: Supplementary file 2 — Reported cases with variants in LMBRD1 and a phenotype consistent with laterality defects. [file 41431_2022_1100_MOESM2_ESM.xlsx]

## Sheet: Table 1
Author	Individual	Phenotype
Rutsch et al	1	Right dominant atrioventicular septal defect with common atrium and double outlet right ventricle, transpostion of the great arteria, hypoplastic left ventricle and common atrioventricular valve
	2	Muscular apical VSD
	3	Dextrocardia with situs solitus
	4	ASD, patent ductus arteriosus, right ventricular hypertrophy
Oladipo et al	5	Three small VSD
	6	Patent foramen ovale and small VSD
Constantinou et al	7	Small patent ductus arteriosus with mild peripheral pulmonary artery stenosis
