# Supplementary material for: Exome sequencing in individuals with cardiovascular laterality defects identifies potential candidate genes
Source: Eur J Hum Genet. 2022 Apr 26;30(8):946–54. doi: 10.1038/s41431-022-01100-2 (PMC9349204; doi:10.1038/s41431-022-01100-2)
Supplement: Supplementary file 3 — Phenotypes of individuals without findings in WES. [file 41431_2022_1100_MOESM3_ESM.xlsx]

## Sheet: Table 2
Pedigree	Phenotype
HET3	heterotaxy with AVCD, vena azygos continuity, aortic valve dysplasia, sinus node dysfunction, ventricular extrasystoles, polysplenia
HET4	heterotaxy with AVCD with common atrium and functional single ventricle, TGA with pulmonary atresia, total anomalous pulmonary venous drainage, LSVC, truncus bicaroticus, asplenia, midlined liver
HET7	heterotaxy with right-dominant AVCD and hypoplastic left ventricle, TGA, pulmonary atresia, double aortic arch with hypoplastic left aortic arch, asplenia
HET8	heterotaxy with AVCD, total anomalous pulmonary venous drainage, TGA with subvalvular pulmonary stenosis, right aortic arch with right descending aorta, asplenia
HET12	heterotaxy with left sided IVC, DORV with pulmonary stenosis
HET13	heterotaxy with dextrocardia, right dominant AVCD, DORV with ccTGA, subvalvular, valvular and supravalvular pulmonary stenosis, ASD, asplenia
HET18	heterotaxy with vena azygos continuity, asplenia
HET19	situs inversus with ccTGA with pulmonary atresia and VSD, PDA, right aortic arch with right descending aorta, ASD
HET20	situs inversus with PFO
